# Supplementary material for: Fungal Shaker-like channels beyond cellular K+ homeostasis: A role in ectomycorrhizal symbiosis between Hebeloma cylindrosporum and Pinus pinaster
Source: PLoS One. 2020 Nov 20;15(11):e0242739. doi: 10.1371/journal.pone.0242739 (PMC7678990; doi:10.1371/journal.pone.0242739)
Supplement: S3 Table — (XLS) [file pone.0242739.s008.xls]

## Sheet: Feuille1
Name	Database	Accession & annotation	Species
Agabi_varbisH97_2	NCBI jgi	gi|568461584|ref|XP_006462972.1 jgi|Agabi_varbisH97_2|224653|estExt_Genewise1.C_71233	Agaricus bisporus var. bisporus H97
Agabi_varbur_1	NCBI jgi	gi|597980797|ref|XP_007329734.1 jgi|Agabi_varbur_1|59386|estExt_Genewise1.C_61061	Agaricus bisporus var. burnettii JB137-S8
Allma-a	NCBI	gi|909150201|gb|KNE72472.1	Allomyces macrogynus ATCC 38327
Allma-b	NCBI	gi|909138013|gb|KNE63587.1	Allomyces macrogynus ATCC 38327
Allma-c	NCBI	gi|909139566|gb|KNE64780.1	Allomyces macrogynus ATCC 38327
Amamu1	NCBI jgi	gi|751180939|gb|KIL66886.1 jgi|Amamu1|160419|fgenesh1_kg.13_#_230_#_Locus5897v1rpkm35.38	Amanita muscaria Koide BX008
Amath1	jgi	jgi|Amath1|63056|fgenesh1_kg.59_#_12_#_isotig20163	Amanita thiersii Skay4041 v1.0
Antsi1	jgi	jgi|Antsi1|710717|fgenesh1_kg.119_#_15_#_Locus7186v1rpkm12.18	Antrodia sinuosa v1.0
Elmca1	jgi	jgi|Elmca1|735969|fgenesh1_kg.37_#_14_#_Locus4643v1rpkm32.70	Aporpium caryae L-13461
AtAKT1	TAIR	At2g26650	Arabidopsis thaliana
AtAKT2	TAIR	At4g22200 AtAKT3	Arabidopsis thaliana
AtAKT6	TAIR	At4g32500	Arabidopsis thaliana
AtGORK	TAIR	At5g37500	Arabidopsis thaliana
AtKAT1	TAIR	At5g46240	Arabidopsis thaliana
AtKAT2	TAIR	At4g18290	Arabidopsis thaliana
AtKC1	TAIR	At4g32650 AtAKT4 AtKAT3	Arabidopsis thaliana
AtSKOR	TAIR	At3g02850	Arabidopsis thaliana
AtSPIK	TAIR	At2g25600 AtAKT6	Arabidopsis thaliana
Armga1	jgi	jgi|Armga1|1083104|gm1.13510_g	Armillaria gallica 21-2 v1.0
Artel1	jgi	jgi|Artel1|808933|fgenesh1_kg.24_#_48_#_Locus5945v1rpkm22.10	Artolenzites elegans CIRM1663 v1.0
Aurde3_1	NCBI jgi	gi|598028787|ref|XP_007343766.1| voltage-gated potassium channel jgi|Aurde3_1|1231280|estExt_Genewise1Plus.C_4_t30343	Auricularia delicata TFB-10046 SS5
Aurvu1	jgi	jgi|Aurvu1|1679302|estExt_Genemark1.C_730039	Auriscalpium vulgare FP105234-Sp v1.0
Bacci1	jgi	jgi|Bacci1|205623|estExt_Genewise1.C_2_t10440	Backusella circina FSU 941 v1.0
Bjead1_1	jgi	jgi|Bjead1_1|40317|fgenesh1_kg.13_#_149_#_Locus13850v1_medCvg178.1s	Bjerkandera adusta v1.0
Boled1	jgi	jgi|Boled1|923584|estExt_Genewise1Plus.C_620045	Boletus edulis v1.0
CeSHaL	NCBI	gi|392899211|ref|NP_500975.2| SHaL family of potassium channels	Caenorhabditis elegans
Calco1	jgi	jgi|Calco1|521094|estExt_Genemark1.C_1740014	Calocera cornea v1.0
Calvi1	jgi	jgi|Calvi1|517860|estExt_Genewise1Plus.C_310243	Calocera viscosa v1.0
Catan1-a	jgi	jgi|Catan1|389790|CE228618_2137	Catenaria anguillulae PL171 v1.0
Catan1-b	jgi	jgi|Catan1|67091|fgenesh1_pm.152_#_9	Catenaria anguillulae PL171 v1.0
Catan1-c	jgi	jgi|Catan1|73522|estExt_Genemark1.C_470006	Catenaria anguillulae PL171 v1.0
Catan1-d	jgi	jgi|Catan1|97717|estExt_fgenesh1_pg.C_3300003	Catenaria anguillulae PL171 v1.0
Catan1-e	jgi	jgi|Catan1|98035|estExt_fgenesh1_pg.C_4740002	Catenaria anguillulae PL171 v1.0
CerAGI	jgi	jgi|CerAGI|602350|estExt_Genemark1.C_2_t20084	Ceratobasidium sp. (anastomosis group I, AG-I) v1.0
Cersu1	NCBI jgi	gi|449549194|gb|EMD40160.1 jgi|Cersu1|112369|estExt_fgenesh1_kg.C_30631	Ceriporiopsis subvermispora B
Cerun2	jgi	jgi|Cerun2|398820|estExt_fgenesh1_pg.C_80041	Cerrena unicolor v1.1
Clapy1	jgi	jgi|Clapy1|1850937|estExt_Genewise1.C_9_t10352	Clavicorona pyxidata HHB10654 v1.0
ClaPMI390	jgi	jgi|ClaPMI390|2052831|e_gw1.8.377.1	Clavulina sp. PMI_390 v1.0
Coere1-a	jgi	jgi|Coere1|10960|gm1.5669_g	Coemansia reversa NRRL 1564 v1.0
Coere1-b	jgi	jgi|Coere1|79806|fgenesh1_kg.5_#_44_#_isotig02941	Coemansia reversa NRRL 1564 v1.0
Conco1	jgi	jgi|Conco1|78378|fgenesh1_kg.59_#_23_#_Locus6816v1rpkm4.04	Conidiobolus coronatus NRRL28638 v1.0
Conth1	jgi	jgi|Conth1|325107|fgenesh1_kg.111_#_11_#_Locus6515v1rpkm10.63	Conidiobolus thromboides FSU 785 v1.0
Conpu1	NCBI jgi	gi|628857982|ref|XP_007775179.1| voltage-gated potassium channel jgi|Conpu1|140393|estExt_fgenesh1_pm.C_190033	Coniophora puteana RWD-64-598 SS2
Copci1	NCBI	gi|299744757|ref|XP_002910836.1| hypothetical protein CC1G_14815	Coprinopsis cinerea okayama7#130
Corgl3	jgi	jgi|Corgl3|7203270|fgenesh1_kg.718_#_394_#_Locus4736v1rpkm23.73	Cortinarius glaucopus AT 2004 276 v2.0
Cryga-f	NCBI	gi|757344701|gb|KIR50634.1	Cryptococcus gattii CA1280
Cryga-g	NCBI	gi|757352736|gb|KIR58571.1	Cryptococcus gattii CA1873
Cryga-c	NCBI	gi|757379101|gb|KIR84458.1	Cryptococcus gattii IND107
Cryga-b	NCBI	gi|757326248|gb|KIR32305.1	Cryptococcus gattii MMRL2647
Cryga-a	NCBI	gi|686621975|gb|KGB74173.1	Cryptococcus gattii R265
Cryga-e	NCBI	gi|757347454|gb|KIR53319.1	Cryptococcus gattii Ru294
Cryga-d	NCBI	gi|321252261|ref|XP_003192344.1	Cryptococcus gattii WM276
Cryne_H99	NCBI	gi|799318055|ref|XP_012047335.1	Cryptococcus neoformans var. grubii H99
Cryne_JEC21	NCBI	gi|58263408|ref|XP_569114.1	Cryptococcus neoformans var. neoformans JEC21
Cylto1	NCBI jgi	gi|761954073|gb|KIY73707.1| voltage-gated potassium channel jgi|Cylto1|428279|fgenesh1_pm.4_#_50	Cylindrobasidium torrendii FP15055 ss-10
Dacsp1	NCBI jgi	gi|402222427|gb|EJU02494.1| voltage-gated potassium channel jgi|Dacsp1|66623|estExt_Genewise1.C_8_t20128	Dacryopinax sp. DJM-731 SS1
Daequ1	jgi	jgi|Daequ1|767295|gm1.6633_g	Daedalea quercina v1.0
Denbi1-a	jgi	jgi|Denbi1|776930|fgenesh1_kg.82_#_19_#_Locus11185v2rpkm1.58	Dendrothele bispora CBS 962.96 v1.0
Denbi1-b	jgi	jgi|Denbi1|781720|fgenesh1_kg.343_#_4_#_Locus11185v2rpkm1.58	Dendrothele bispora CBS 962.96 v1.0
Dicsq1	NCBI jgi	gi|597983637|ref|XP_007364078.1| voltage-gated potassium channel jgi|Dicsq1|168411|gm1.4180_g	Dichomitus squalens LYAD-421 SS1
Diocr1	jgi	jgi|Diocr1|272624|estExt_Genewise1.C_130147	Dioszegia cryoxerica v1.0
DmShab-PA	NCBI	gi|24656294|ref|NP_728783.1| shaker cognate b isoform A	Drosophila melanogaster
Exigl1	jgi	jgi|Exigl1|639842|estExt_Genewise1.C_230049	Exidia glandulosa v1.0
Fibra1	NCBI	gi|807761547|ref|XP_012185568.1| predicted protein	Fibroporia radiculosa
Fibsp1	jgi	jgi|Fibsp1|931689|estExt_fgenesh1_pg.C_680089	Fibulorhizoctonia sp. CBS 109695 v1.0
Fishe1	NCBI jgi	gi|761924650|gb|KIY46000.1| voltage-gated potassium channel jgi|Fishe1|48528|e_gw1.466.227.1	Fistulina hepatica ATCC 64428
Fomme1	NCBI jgi	gi|595771802|ref|XP_007264444.1| voltage-gated potassium channel jgi|Fomme1|104828|estExt_Genewise1Plus.C_4_t10015	Fomitiporia mediterranea MF3/22
Fompi3	NCBI jgi	gi|527296731|gb|EPS97556.1 jgi|Fompi3|1061807|estExt_Genemark1.C_540075	Fomitopsis pinicola FP-58527 SS1
Galma1	NCBI jgi	gi|648157477|gb|KDR71234.1 jgi|Galma1|254051|fgenesh1_kg.27_#_11_#_Locus2578v1rpkm48.78	Galerina marginata CBS 339.88
Gansp1	jgi	jgi|Gansp1|117278|fgenesh1_kg.4_#_733_#_isotig10531	Ganoderma sp. 10597 SS1 v1.0
Glotr1_1	NCBI jgi	gi|630354837|ref|XP_007866719.1| voltage-gated potassium channel jgi|Glotr1_1|139003|estExt_Genemark1.C_00008_t10020	Gloeophyllum trabeum ATCC 11539
Ganpr1-a	jgi	jgi|Ganpr1|284183|CE122863_2004	Gonapodya prolifera v1.0
Ganpr1-b	jgi	jgi|Ganpr1|34848|gm1.8172_g	Gonapodya prolifera v1.0
Ganpr1-c	jgi	jgi|Ganpr1|36880|gm1.10204_g	Gonapodya prolifera v1.0
Guyne1	jgi	jgi|Guyne1|1011948|gm1.13504_g	Guyanagaster necrorhiza MCA 3950 v1.0
Gymch1	jgi	jgi|Gymch1|1666586|gm1.8563_g	Gymnopilus chrysopellus PR-1187 v1.0
Gyman1	jgi	jgi|Gyman1|857310|estExt_Genewise1.C_730100	Gymnopus androsaceus JB14 v1.0
Gymlu1	NCBI jgi	gi|751029040|gb|KIK70731.1 jgi|Gymlu1|147931|e_gw1.1.1190.1	Gymnopus luxurians FD-317 M1
Gyrli1	jgi	jgi|Gyrli1|160775|CE160774_1284	Gyrodon lividus BX v1.0
Hebcy2	NCBI jgi	gi|751684824|gb|KIM34880.1 jgi|Hebcy2|79961|e_gw1.81.12.1	Hebeloma cylindrosporum h7
Helsul1	jgi	jgi|Helsul1|1734639|gm1.4814_g	Heliocybe sulcata OMC1185 v1.0
Hesve2finisherSC	jgi	jgi|Hesve2finisherSC|1340082|fgenesh1_kg.43_#_22_#_Locus5950v1rpkm18.36	Hesseltinella vesiculosa NRRL3301 v2.0
Hydpi	NCBI	gi|749891750|gb|KIJ59661.1	Hydnomerulius pinastri MD-312
Hydpi2	jgi	jgi|Hydpi2|140475|estExt_Genewise1Plus.C_490112	Hydnomerulius pinastri v2.0
Hydru2	jgi	jgi|Hydru2|1320085|estExt_Genewise1.C_1210030	Hydnum rufescens UP504 v2.0
Hypsu1	NCBI jgi	gi|763715802|gb|KJA13427.1 jgi|Hypsu1|195754|estExt_Genewise1Plus.C_2250001	Hypholoma sublateritium FD-334 SS-4
Jaaar1	NCBI jgi	gi|646385364|gb|KDQ50541.1 jgi|Jaaar1|74182|estExt_fgenesh1_pm.C_510050	Jaapia argillacea MUCL 33604
Lacam1	NCBI jgi	gi|750948465|gb|KIK06346.1 jgi|Lacam1|129929|fgenesh1_pm.18_#_23	Laccaria amethystina LaAM-08-1
Lacbi2	NCBI jgi	gi|170099916|ref|XP_001881176.1 jgi|Lacbi2|297800|Lacbi1.eu2.Lbscf0012g03550	Laccaria bicolor S238N-H82
Laesu1	jgi	jgi|Laesu1|735525|fgenesh1_pm.8_#_110	Laetiporus sulphureus var. sulphureus v1.0
Leisp1	jgi	jgi|Leisp1|1262906|e_gw1.198.16.1	Leiotrametes sp BRFM 1775 v1.0
Lenvul1	jgi	jgi|Lenvul1|1024536|fgenesh1_kg.10_#_181_#_Locus5266v2rpkm20.73	Lentinellus vulpinus AHS73672-sp v1.0
Lenti6_1	jgi	jgi|Lenti6_1|573221|fgenesh1_kg.9_#_128_#_Locus3479v1rpkm46.10	Lentinus tigrinus ALCF2SS1-6 v1.0
Lenti7_1	jgi	jgi|Lenti7_1|503885|estExt_Genewise1Plus.C_6_t10279	Lentinus tigrinus ALCF2SS1-7 v1.0
Sisbr1	jgi	jgi|Sisbr1|580504|fgenesh1_kg.13_#_145_#_Locus3516v1rpkm44.34	Lentinus tigrinus v1.0
Leumo1	jgi	jgi|Leumo1|1011857|e_gw1.00082.6.1	Leucogyrophana mollusca KUC20120723A-06 v1.0
Lichy1	jgi	jgi|Lichy1|233820|estExt_fgenesh1_pg.C_100027	Lichtheimia hyalospora v1.0
Macfu1	jgi	jgi|Macfu1|779467|estExt_Genemark1.C_6100002	Macrolepiota fuliginosa v1.0
Marfi1	jgi	jgi|Marfi1|863303|e_gw1.19.477.1	Marasmius fiardii PR-910 v1.0
Marpt1-a	jgi	jgi|Marpt1|259658|e_gw1.41.49.1	Martensiomyces pterosporus CBS 209.56 v1.0
Marpt1-b	jgi	jgi|Marpt1|308672|gm1.1249_g	Martensiomyces pterosporus CBS 209.56 v1.0
Monro	NCBI	gi|630191094|ref|XP_007848572.1| voltage-gated potassium channel	Moniliophthora roreri MCA 2997
Morel1-a	jgi	jgi|Morel1|125172|fgenesh1_pg.25_#_139	Mortierella elongata v1.0
Morel1-b	jgi	jgi|Morel1|19015|gm1.6953_g	Mortierella elongata v1.0
Mucci2	jgi	jgi|Mucci2|92294|Mucci1.estExt_fgeneshMC_pg.C_50984	Mucor circinelloides CBS277.49 v2.0
Neole1	jgi	jgi|Neole1|1155158|fgenesh1_pm.12_#_123	Neolentinus lepideus v1.0
Obbri1	jgi	jgi|Obbri1|482836|CE482835_4084	Obba rivulosa 3A-2 v1.0
Onnsc1	jgi	jgi|Onnsc1|912772|gm1.10676_g	Onnia scaura P-53A v1.0
OsAKT1.1	NCBI	gi|152013346|sp|P0C550.1|AKT1_ORYSI RecName Full=Potassium channel AKT1 Short=OsAKT1	Oryza sativa
OsAKT1.2	NCBI	gi|75152519|sp|Q8H569.1|AKT3_ORYSJ RecName Full=Potassium channel AKT3	Oryza sativa
OsAKT2	NCBI	gi|75137605|sp|Q75HP9.1|AKT2_ORYSJ RecName Full=Potassium channel AKT2	Oryza sativa
OsGORK	NCBI	gi|75144721|sp|Q7XUW4.2|KOR2_ORYSJ RecName Full=Potassium channel KOR2 AltName Full=K(+) outward-rectifying channel 2	Oryza sativa
OsK2.1	NCBI	gi|338810402|sp|Q5QNI1.2|KAT2_ORYSJ RecName Full=Potassium channel KAT2	Oryza sativa
OsK2.2	UniProt	Q5JM04 KAT3_ORYSJ Os01g0756700 LOC_Os01g55200 - EEC71508.1	Oryza sativa
OsK2.3	NCBI	gi|75124964|sp|Q6K3T2.1|KAT1_ORYSJ RecName Full=Potassium channel KAT1	Oryza sativa
OsKC1.1	NCBI	gi|338810388|sp|A2ZX97.1|KAT6_ORYSJ RecName Full=Potassium channel KAT6	Oryza sativa
OsKC1.3	NCBI	gi|338810398|sp|Q652U9.2|KAT4_ORYSJ RecName Full=Potassium channel KAT4	Oryza sativa
OsSKOR	NCBI	gi|75114599|sp|Q653P0.1|KOR1_ORYSJ RecName Full=Potassium channel KOR1 AltName Full=K(+) outward-rectifying channel 1	Oryza sativa
Panst_KUC8834_1_1	jgi	jgi|Panst_KUC8834_1_1|890188|estExt_fgenesh1_pm.C_850019	Panellus stipticus KUC8834 v1.1
Panru1	jgi	jgi|Panru1|1558793|gw1.108.16.1	Panus rudis PR-1116 ss-1 v1.0
Paxam1	jgi	jgi|Paxam1|934112|estExt_Genewise1.C_1170055	Paxillus ammoniavirescens Pou09.2 v1.0
Paxin	NCBI	gi|749837874|gb|KIJ13097.1	Paxillus involutus ATCC 200175
Paxin1	jgi	jgi|Paxin1|181411|estExt_fgenesh1_pg.C_340026	Paxillus involutus ATCC 200175 v1.0
Paxru	NCBI	gi|751044679|gb|KIK80582.1	Paxillus rubicundulus Ve08.2h10
Ricme1	jgi	jgi|Ricme1|605684|estExt_Genewise1.C_530070	Peniophora aff. cinerea v1.0
Lopni1	jgi	jgi|Lopni1|546691|e_gw1.5.824.1	Peniophora sp. CONTA v1.0
Phaca1	NCBI jgi	gi|599393735|ref|XP_007399565.1 jgi|Phaca1|150437|estExt_Genewise1Plus.C_9_t20110	Phanerochaete carnosa HHB-10118-sp
Phchr2	jgi	jgi|Phchr2|3011350|estExt_fgenesh1_pm.C_80034	Phanerochaete chrysosporium RP-78 v2.2
Phlbr1	jgi	jgi|Phlbr1|109804|estExt_Genewise1Plus.C_3_t20340	Phlebia brevispora HHB-7030 SS6 v1.0
Phlgi1	NCBI jgi	gi|754375945|gb|KIP08581.1 jgi|Phlgi1|104059|estExt_Genewise1Plus.C_400008	Phlebiopsis gigantea 11061_1 CR5-6
Phybl2-a	jgi	jgi|Phybl2|185376|estExt_fgenesh1_pg.C_30686	Phycomyces blakesleeanus NRRL1555 v2.0
Phybl2-b	jgi	jgi|Phybl2|64244|Phybl1.fgeneshPB_pg.9__34	Phycomyces blakesleeanus NRRL1555 v2.0
Pilcr1	NCBI jgi	gi|751732816|gb|KIM81119.1 jgi|Pilcr1|821947|fgenesh1_kg.00032_#_152_#_Locus20794v4rpkm0.47	Piloderma croceum F 1598
PirE2_1-a	jgi	jgi|PirE2_1|11144|gm1.10090_g	Piromyces sp. E2 v1.0
PirE2_1-b	jgi	jgi|PirE2_1|11147|gm1.10093_g	Piromyces sp. E2 v1.0
PirE2_1-c	jgi	jgi|PirE2_1|5730|gm1.4676_g	Piromyces sp. E2 v1.0
PirE2_1-d	jgi	jgi|PirE2_1|67540|fgenesh1_kg.229_#_2_#_815_0_CBWA6017.g1_CBSA_CBWA_CBWB	Piromyces sp. E2 v1.0
Pismi	NCBI	gi|750970591|gb|KIK27402.1	Pisolithus microcarpus 441
Pismi1	jgi	jgi|Pismi1|93006|e_gw1.12.74.1	Pisolithus microcarpus 441 v1.0
Pisti	NCBI	gi|752347032|gb|KIO06096.1	Pisolithus tinctorius Marx 270
Pisti1	jgi	jgi|Pisti1|999316|fgenesh1_kg.21_#_141_#_Locus8746v1rpkm13.22	Pisolithus tinctorius Marx 270 v1.0
Pleery1	jgi	jgi|Pleery1|1380716|e_gw1.4.286.1	Pleurotus eryngii ATCC 90797 v1.0
PleosPC15_2	NCBI	gi|646312773|gb|KDQ33914.1	Pleurotus ostreatus PC15
Plicr1	NCBI jgi	gi|749761891|gb|KII86726.1 jgi|Plicr1|43376|fgenesh1_kg.11_#_192_#_Locus5575v1rpkm23.33	Plicaturopsis crispa FD-325 SS-3
Polar1	jgi	jgi|Polar1|589633|fgenesh1_kg.423_#_5_#_Locus7096v1rpkm13.11	Polyporus arcularius v1.0
Polbr1	jgi	jgi|Polbr1|1402847|fgenesh1_kg.22_#_193_#_Locus3843v1rpkm41.36	Polyporus brumalis BRFM 1820 v1.0
Pospl1	NCBI jgi	gi|242214970|ref|XP_002473304.1 jgi|Pospl1|102496|fgenesh3_pg.77__7	Postia placenta Mad-698-R
PosplRSB12_1	jgi	jgi|PosplRSB12_1|1048138|fgenesh1_pm.11_#_9	Postia placenta MAD-698-R-SB12 v1.0
Punst1	NCBI jgi	gi|599098991|ref|XP_007380451.1| voltage-gated potassium channel jgi|Punst1|61197|e_gw1.2.1545.1	Punctularia strigosozonata HHB-11173 SS5
Pycco1	jgi	jgi|Pycco1|1430718|fgenesh1_kg.3_#_341_#_Locus4679v1rpkm25.12	Pycnoporus coccineus BRFM 310 v1.0
Pycco1662_1	jgi	jgi|Pycco1662_1|788129|fgenesh1_kg.77_#_58_#_Locus3444v1rpkm44.27	Pycnoporus coccineus CIRM1662
Pycsa1	jgi	jgi|Pycsa1|1596588|fgenesh1_kg.sc_7180000650853_#_175_#_Locus7762v1rpkm25.38	Pycnoporus sanguineus BRFM 1264 v1.0
Rambr1	jgi	jgi|Rambr1|114399|gw1.622.12.1	Ramicandelaber brevisporus CBS 109374 v1.0
RnKV2.1	NCBI	gi|6981120|ref|NP_037318.1| potassium voltage-gated channel subfamily B member 1	Rattus norvegicus
Rhiso-b	NCBI	gi|924114142|emb|CUA77602.1| Potassium voltage-gated channel subfamily B member 2	Rhizoctonia solani
Rhiso-d	NCBI	gi|660956106|gb|KEP45506.1| potassium voltage-gated channel family protein	Rhizoctonia solani 123E
Rhiso-a	NCBI	gi|471914825|emb|CCO26625.1| Potassium voltage-gated channel subfamily B member 2	Rhizoctonia solani AG-1 IB
Rhiso-c	NCBI	gi|576980935|gb|EUC53678.1| potassium voltage-gated channel family protein	Rhizoctonia solani AG-3 Rhs1AP
Gloin1-a	NCBI jgi	gi|552930454|gb|ESA14189.1 jgi|Gloin1|25219|gm1.25219_g	Rhizophagus irregularis DAOM 181602
Gloin1-b	NCBI jgi	gi|552914107|gb|ERZ99388.1 jgi|Gloin1|87999|fgenesh1_pg.6412_#_1	Rhizophagus irregularis DAOM 181602
Gloin-a	NCBI	gi|595437065|gb|EXX51414.1	Rhizophagus irregularis DAOM 197198w
Gloin-b	NCBI	gi|595437264|gb|EXX51575.1	Rhizophagus irregularis DAOM 197198w
Rhisa1	jgi	jgi|Rhisa1|788036|estExt_Genewise1Plus.C_1220013	Rhizopogon salebrosus TDB-379 v1.0
Rhivi1	jgi	jgi|Rhivi1|854677|estExt_fgenesh1_pg.C_600017	Rhizopogon vinicolor AM-OR11-026 v1.0
Rhimi_ATCC11559_1	jgi	jgi|Rhimi_ATCC11559_1|186123|e_gw1.184.45.1	Rhizopus microsporus ATCC11559 v1.0
Rhimi1_1	jgi	jgi|Rhimi1_1|307066|MIX10911_711_50	Rhizopus microsporus var. microsporus ATCC52813 v1.0
Rhimi_ATCC52814_1	jgi	jgi|Rhimi_ATCC52814_1|197842|e_gw1.5.221.1	Rhizopus microsporus var. microsporus ATCC52814 v1.0
Rozal1_1	NCBI	gi|528894901|gb|EPZ35061.1| Voltage-dependent potassium channel domain-containing protein	Rozella allomyces CSF55
Saico1	NCBI jgi	gi|813209398|dbj|GAO49632.1 jgi|Saico1|9323|gm1.5175_g	Saitoella complicata NRRL Y-17804
Schco3	jgi	jgi|Schco3|2619752|fgenesh1_kg.4_#_2715_#_Locus2706v1rpkm74.05	Schizophyllum commune H4-8 v3.0
Schpa1	NCBI jgi	gi|827753443|gb|KLO08240.1| voltage-gated potassium channel jgi|Schpa1|835580|e_gw1.00219.16.1	Schizopora paradoxa
Sclci	NCBI	gi|751716840|gb|KIM65843.1	Scleroderma citrinum Foug A
Sclci1	jgi	jgi|Sclci1|1211848|fgenesh1_kg.17_#_141_#_Locus3918v1rpkm39.94	Scleroderma citrinum Foug A v1.0
Sebve1-a	NCBI jgi	gi|751669284|gb|KIM19722.1 jgi|Sebve1|180557|CE96907_564	Serendipita vermifera MAFF 305830
Sebve1-b	NCBI jgi	gi|751669386|gb|KIM19801.1 jgi|Sebve1|334256|fgenesh1_kg.264_#_2_#_Locus9270v1rpkm9.12	Serendipita vermifera MAFF 305830
SerlaS7_3_2	jgi	jgi|SerlaS7_3_2|188986|estExt_fgenesh1_kg.C_170114	Serpula lacrymans S7.9 v2.0
SerlaS7_9_2	jgi	jgi|SerlaS7_9_2|1217175|estExt_Genemark1.C_170085	Serpula lacrymans S7.9 v2.0
Serla_varsha1	jgi	jgi|Serla_varsha1|115763|e_gw1.27.26.1	Serpula lacrymans var shastensis SHA21-2 v1.0
Serla	NCBI	gi|597939226|ref|XP_007323957.1	Serpula lacrymans var. lacrymans S7.9
Sisni1	jgi	jgi|Sisni1|431266|estExt_Genewise1.C_300148	Sistotremastrum niveocremeum HHB9708 ss-1 1.0
Sissu1	jgi	jgi|Sissu1|1128915|estExt_Genemark1.C_630003	Sistotremastrum suecicum v1.0
Stehi1	NCBI jgi	gi|618806945|ref|XP_007306202.1| voltage-gated potassium channel jgi|Stehi1|100095|estExt_Genewise1Plus.C_10_t20290	Stereum hirsutum FP-91666 SS1
Suibr1	jgi	jgi|Suibr1|870949|gm1.4153_g	Suillus brevipes v1.0
Suigr1	jgi	jgi|Suigr1|909999|estExt_Genewise1.C_170227	Suillus granulatus EM37 v1.0
Suihi1	jgi	jgi|Suihi1|1031209|MIX5417_1639_49	Suillus hirtellus EM16 v1.0
Suilu	NCBI	gi|750992628|gb|KIK35220.1	Suillus luteus UH-Slu-Lm8-n1
Suilu1	jgi	jgi|Suilu1|96514|e_gw1.518.12.1	Suillus luteus UH-Slu-Lm8-n1 v1.0
Tersp	NCBI	gi|914262914|gb|KNZ77936.1| Potassium voltage-gated channel subfamily B member 2	Termitomyces sp. J132
Thega1	jgi	jgi|Thega1|3100078|e_gw1.102.14.1	Thelephora ganbajun P2 v1.0
Traci1	jgi	jgi|Traci1|1398783|e_gw1.10.1.1	Trametes cingulata BRFM 1805 v1.0
Pycci1	NCBI	gi|691787158|emb|CDO76242.1	Trametes cinnabarina
Tralj1	jgi	jgi|Tralj1|1041741|estExt_fgenesh1_pm.C_60039	Trametes ljubarskyi CIRM1659 v1.0
Trave1	NCBI jgi	gi|636613263|ref|XP_008037766.1| voltage-gated potassium channel jgi|Trave1|122823|e_gw1.5.2123.1	Trametes versicolor FP-101664 SS1
Trace1	jgi	jgi|Trace1|1432196|gm1.8327_g	Trametopsis cervina CIRM-BRFM 1824 v1.0
Treme1	NCBI jgi	gi|589277398|ref|XP_007004429.1 jgi|Treme1|30526|e_gw1.5.221.1	Tremella mesenterica DSM 1558
Triab1	jgi	jgi|Triab1_1|567493|estExt_Genewise1Plus.C_2390004	Trichaptum abietinum v1.0
Trima3	jgi	jgi|Trima3|1279430|e_gw1.121.397.1	Tricholoma matsutake 945 v3.0
Trias-a	NCBI	gi|930406073|ref|XP_014177309.1	Trichosporon asahii var. asahii CBS 2479
Trias-b	NCBI	gi|406700845|gb|EKD04007.1	Trichosporon asahii var. asahii CBS 8904
Trich1	jgi	jgi|Trich1|163239|estExt_Genemark1.C_3_t20405	Trichosporon chiarellii MYA-4694 v1.0
Triol1	NCBI jgi	gi|831332407|gb|KLT41971.1| voltage-gated potassium channel jgi|Triol1|285904|fgenesh1_kg.34_#_11_#_Locus6202v1rpkm10.23	Trichosporon oleaginosus
Umbra1	jgi	jgi|Umbra1|257518|fgenesh1_kg.67_#_44_#_combest_scaffold_67_124711	Umbelopsis ramanniana AG # v1.0
Walic1	NCBI	gi|685947594|ref|XP_009268147.1| Potassium voltage-gated channel protein Shal	Wallemia ichthyophaga EXF-994
Walse1	NCBI jgi	gi|588256314|ref|XP_006957333.1| voltage-gated potassium channel jgi|Walse1|59881|estExt_fgenesh1_kg.C_50123	Wallemia mellicola CBS 633.66
Wolco1	jgi	jgi|Wolco1|97999|estExt_Genewise1Plus.C_3_t10481	Wolfiporia cocos MD-104 SS10 v1.0
Xande	NCBI	gi|820659944|emb|CED85353.1| voltage-gated potassium channel	Xanthophyllomyces dendrorhous
XlKV2.1	NCBI	gi|147907419|ref|NP_001079257.1| potassium channel voltage gated Shab related subfamily B member 1	Xenopus laevis
Xerba1	jgi	jgi|Xerba1|1467632|estExt_Genewise1Plus.C_1490029	Xerocomus badius 84.06 v1.0
